# Supplementary material for: The endogenous opioid system in the medial prefrontal cortex mediates ketamine’s antidepressant-like actions
Source: Transl Psychiatry. 2024 Feb 12;14:90. doi: 10.1038/s41398-024-02796-0 (PMC10861497; doi:10.1038/s41398-024-02796-0)
Supplement: Supplementary file 2 — Supplemental Table 1 [file 41398_2024_2796_MOESM2_ESM.xlsx]

## Sheet: Sheet1
Table S1
Figure	Test Used	n	p value	F/t/r values
1B	Two-way ANOVA	Saline/Saline = 8	Interaction: p=0.0072	F (1, 28) = 8.420
	Post hoc:	Saline/Ketamine = 8	Naltrexone: p=0.3335	F (1, 28) = 0.9684
	Šídák's multiple comparisons test	Naltrexone/Saline = 8	Ketamine: p=0.0030	F (1, 28) = 10.60
		Naltrexone/Ketamine = 8	Saline/Saline vs. Saline/ketamine: p=0.0003 Saline/Ketamine vs. Naltrexone/Ketamine: p=0.0206
1C	Two-way ANOVA	Saline/Saline = 8	Interaction: p=0.0289	F (1, 28) = 5.304
	Post hoc:	Saline/Ketamine = 8	Naltrexone: p=0.1118	F (1, 28) = 2.696
	Šídák's multiple comparisons test	Naltrexone/Saline = 8	Ketamine: p=0.2789	F (1, 28) = 1.219
		Naltrexone/Ketamine = 8	Saline/Saline vs. Saline/ketamine: p=0.0451
			Saline/Ketamine vs. Naltrexone/Ketamine: p=0.0187
1D	Two-way ANOVA	Saline/Saline = 8	Interaction: p=0.0478	F (1, 28) = 4.284
	Post hoc:	Saline/Ketamine = 8	Naltrexone: p=0.0848	F (1, 28) = 3.193
	Šídák's multiple comparisons test	Naltrexone/Saline = 8	Ketamine: p=0.0791	F (1, 28) = 3.320
		Naltrexone/Ketamine = 8	Saline/Saline vs. Saline/ketamine: p=0.0204
			Saline/Ketamine vs. Naltrexone/Ketamine: p=0.0217
1E	Two-way ANOVA	Saline/Saline = 8	Interaction: p=0.1399	F (1, 28) = 2.308
	Post hoc:	Saline/Ketamine = 8	Naltrexone: p=0.3856	F (1, 28) = 0.7767
	Šídák's multiple comparisons test	Naltrexone/Saline = 8	Ketamine: p=0.5293	F (1, 28) = 0.4058
		Naltrexone/Ketamine = 8	Saline/Saline vs. Saline/ketamine: p=0.1913
			Saline/Ketamine vs. Naltrexone/Ketamine: p=0.2579
2B	Two-way ANOVA	Saline/Saline = 11	Interaction: p=0.0087	F (1, 39) = 7.627
	Post hoc:	Saline/Ketamine = 11	Naltrexone: p=0.0815	F (1, 39) = 3.199
	Šídák's multiple comparisons test	Naltrexone/Saline = 10	Ketamine: p=0.0457	F (1, 39) = 4.260
		Naltrexone/Ketamine = 11	Saline/Saline vs. Saline/ketamine: p=0.0027
			Saline/Ketamine vs. Naltrexone/Ketamine: p=0.0047
2C	Two-way ANOVA	Saline/Saline = 11	Interaction: p=0.1076	F (1, 39) = 2.712
	Post hoc:	Saline/Ketamine = 11	Naltrexone: p=0.0323	F (1, 39) = 4.927
	Šídák's multiple comparisons test	Naltrexone/Saline = 10	Ketamine: p=0.1006	F (1, 39) = 2.829
		Naltrexone/Ketamine = 11	Saline/Saline vs. Saline/ketamine: p=0.0438
			Saline/Ketamine vs. Naltrexone/Ketamine: p=0.0171
2D	Two-way ANOVA	Saline/Saline = 11	Interaction: p=0.0095	F (1, 39) = 7.454
	Post hoc:	Saline/Ketamine = 11	Naltrexone: p=0.0076	F (1, 39) = 7.931
	Šídák's multiple comparisons test	Naltrexone/Saline = 10	Ketamine: p=0.9074	F (1, 39) = 0.01372
		Naltrexone/Ketamine = 11	Saline/Saline vs. Saline/ketamine: p=0.0943
			Saline/Ketamine vs. Naltrexone/Ketamine: p=0.0006
2E	Two-way ANOVA	Saline/Saline = 11	Interaction: p=0.8437	F (1, 39) = 0.03939
	Post hoc:	Saline/Ketamine = 11	Naltrexone: p=0.7510	F (1, 39) = 0.1021
	Šídák's multiple comparisons test	Naltrexone/Saline = 10	Ketamine: p=0.2163	F (1, 39) = 1.580
		Naltrexone/Ketamine = 11	Saline/Saline vs. Saline/ketamine: p=0.7010
			Saline/Ketamine vs. Naltrexone/Ketamine: p=0.9175
3A	Student’s t test	Saline = 11	P=0.0103	t (18) = 2.866
		Ketamine = 9
3B	Student’s t test	Saline = 8	P=0.0109	t (13) = 2.967
		Ketamine = 7
3C	Pearson’s r	Saline = 8	P=0.0350	r = 0.5466
		Ketamine = 7
3D	Student’s t test	Saline = 4	P=0.0004	t (7) = 6.394
		Ketamine = 5
3E	Student’s t test	Saline = 12	P=0.6417	t (22) = 0.4718
		Ketamine = 12
3F	Student’s t test	Saline = 6	P=0.4654	t (10) = 0.7589
		Ketamine = 6
3G	Pearson’s r	Saline = 6	P=0.0088	r = 0.7159
		Ketamine = 6
3H	Student’s t test	Saline = 6	P=0.5601	t (10) = 0.6027
		Ketamine = 6
4B	Two-way ANOVA	IgG/Saline = 7	Interaction: p=0.0094	F (1, 25) = 7.922
	Post hoc:	IgG/Ketamine = 8	Anti-β-endorphin: p=0.1659	F (1, 25) = 2.037
	Šídák's multiple comparisons test	Anti-β-endorphin/Saline = 7	Ketamine: p=0.4278	F (1, 25) = 0.6498
		Anti-β-endorphin/Ketamine = 7	IgG/Saline vs. IgG/ketamine: p=0.0304
			IgG/Ketamine vs. Anti-β-endorphin /Ketamine: p=0.0107
4C	Two-way ANOVA	IgG/Saline = 7	Interaction: p=0.0358	F (1, 25) = 4.922
	Post hoc:	IgG/Ketamine = 8	Anti-β-endorphin: p=0.0487	F (1, 25) = 4.296
	Šídák's multiple comparisons test	Anti-β-endorphin/Saline = 7	Ketamine: p=0.0174	F (1, 25) = 6.489
		Anti-β-endorphin/Ketamine = 7	IgG/Saline vs. IgG/ketamine: p=0.0042
			IgG/Ketamine vs. Anti-β-endorphin /Ketamine: p=0.0098
4D	Two-way ANOVA	IgG/Saline = 7	Interaction: p=0.0626	F (1, 25) = 3.800
	Post hoc:	IgG/Ketamine = 8	Anti-β-endorphin: p=0.7401	F (1, 25) = 0.1125
	Šídák's multiple comparisons test	Anti-β-endorphin/Saline = 7	Ketamine: p=0.2949	F (1, 25) = 1.145
		Anti-β-endorphin/Ketamine = 7	IgG/Saline vs. IgG/ketamine: p=0.0778
			IgG/Ketamine vs. Anti-β-endorphin /Ketamine: p=0.2133
4E	Two-way ANOVA	IgG/Saline = 7	Interaction: p=0.3855	F (1, 25) = 0.7801
	Post hoc:	IgG/Ketamine = 8	Anti-β-endorphin: p=0.8421	F (1, 25) = 0.04053
	Šídák's multiple comparisons test	Anti-β-endorphin/Saline = 7	Ketamine: p=0.9076	F (1, 25) = 0.01375
		Anti-β-endorphin/Ketamine = 7	IgG/Saline vs. IgG/ketamine: p=0.7283
			IgG/Ketamine vs. Anti-β-endorphin /Ketamine: p=0.6897
				0
5B	Two-way ANOVA	Saline/Saline = 5	Interaction: p=0.0200	F (1, 18) = 6.515
	Post hoc:	Saline/Ketamine = 5	Naltrexone: p=0.1754	F (1, 18) = 1.990
	Šídák's multiple comparisons test	Naltrexone/Saline = 6	Ketamine: p=0.3011	F (1, 18) = 1.133
		Naltrexone/Ketamine = 6	Saline/Saline vs. Saline/ketamine: p=0.0490
			Saline/Ketamine vs. Naltrexone/Ketamine: p=0.0234
5C	Two-way ANOVA	Saline/Saline = 5	Interaction: p=0.1639	F (1, 18) = 2.106
	Post hoc:	Saline/Ketamine = 5	Naltrexone: p=0.8491	F (1, 18) = 0.03724
	Šídák's multiple comparisons test	Naltrexone/Saline = 6	Ketamine: p=0.6642	F (1, 18) = 0.1948
		Naltrexone/Ketamine = 6	Saline/Saline vs. Saline/ketamine: p=0.3859
			Saline/Ketamine vs. Naltrexone/Ketamine: p=0.6222
5D	Two-way ANOVA	Saline/Saline = 5	Interaction: p=0.2827	F (1, 17) = 1.231
	Post hoc:	Saline/Ketamine = 6	Naltrexone: p=0.0193	F (1, 17) = 6.673
	Šídák's multiple comparisons test	Naltrexone/Saline = 5	Ketamine: p=0.0315	F (1, 17) = 5.492
		Naltrexone/Ketamine = 5	Saline/Saline vs. Saline/ketamine: p=0.0457
			Saline/Ketamine vs. Naltrexone/Ketamine: p=0.0321
5F	Two-way ANOVA	IgG/Saline = 6	Interaction: p=0.0464	F (1, 20) = 4.507
	Post hoc:	IgG/Ketamine = 6	Anti-β-endorphin: p=0.3797	F (1, 20) = 0.8071
	Šídák's multiple comparisons test	Anti-β-endorphin/Saline = 6	Ketamine: p=0.4487	F (1, 20) = 0.5971
		Anti-β-endorphin/Ketamine = 6	IgG/Saline vs. IgG/ketamine: p=0.1050
			IgG/Ketamine vs. Anti-β-endorphin /Ketamine: p=0.0883
5G	Two-way ANOVA	IgG/Saline = 6	Interaction: p=0.0100	F (1, 20) = 8.095
	Post hoc:	IgG/Ketamine = 6	Anti-β-endorphin: p=0.4650	F (1, 20) = 0.5548
	Šídák's multiple comparisons test	Anti-β-endorphin/Saline = 6	Ketamine: p=0.4759	F (1, 20) = 0.5279
		Anti-β-endorphin/Ketamine = 6	IgG/Saline vs. IgG/ketamine: p=0.0398
			IgG/Ketamine vs. Anti-β-endorphin /Ketamine: p=0.0387
5H	Two-way ANOVA	IgG/Saline = 5	Interaction: p=0.0792	F (1, 16) = 3.514
	Post hoc:	IgG/Ketamine = 5	Anti-β-endorphin: p=0.0434	F (1, 16) = 4.809
	Šídák's multiple comparisons test	Anti-β-endorphin/Saline = 5	Ketamine: p=0.0403	F (1, 16) = 4.980
		Anti-β-endorphin/Ketamine = 5	IgG/Saline vs. IgG/ketamine: p=0.0206
			IgG/Ketamine vs. Anti-β-endorphin /Ketamine: p=0.0218
S1A	Two-way ANOVA	Saline/Saline = 8	Interaction: p=0.9835	F (1, 28) =0.0004328
	Post hoc:	Saline/Ketamine = 8	Naltrexone: p=0.7573	F (1, 28) =0.09738
	Šídák's multiple comparisons test	Naltrexone/Saline = 8	Ketamine: p=0.3572	F (1, 28) = 0.8765
		Naltrexone/Ketamine = 8	Saline/Saline vs. Saline/ketamine: p=0.7722
			Saline/Ketamine vs. Naltrexone/Ketamine: p=0.9739
S2A	Two-way ANOVA	Saline/Saline = 11	Interaction: p=0.8276	F (1, 39) = 0.04807
	Post hoc:	Saline/Ketamine = 11	Naltrexone: p=0.1077	F (1, 39) = 2.711
	Šídák's multiple comparisons test	Naltrexone/Saline = 10	Ketamine: p=0.2563	F (1, 39) = 1.328
		Naltrexone/Ketamine = 11	Saline/Saline vs. Saline/ketamine: p=0.7851
			Saline/Ketamine vs. Naltrexone/Ketamine: p=0.3429
S3B	Student’s t test	PBS = 7	P=0.0744	t (12) = 1.954
		Ketamine = 7
S3C	Student’s t test	Saline = 5	P=0.6293	t (9) = 0.4997
		Ketamine = 6
S3D	Student’s t test	Saline = 4	P=0.4224	t (8) = 0.8456
		Ketamine = 6
S3E	Welch's t test	Saline = 6	P=0.0847	t (5.158) = 2.130
		Ketamine = 5
S3F	Student’s t test	Saline = 6	P=0.2353	t (10) = 1.263
		Ketamine = 6
S4A	Two-way ANOVA	IgG/Saline = 7	Interaction: p=0.2718	F (1, 25) = 1.263
	Post hoc:	IgG/Ketamine = 8	Anti-β-endorphin: p=0.6244	F (1, 25) = 0.2458
	Šídák's multiple comparisons test	Anti-β-endorphin/Saline = 7	Ketamine: p=0.3470	F (1, 25) = 0.9188
		Anti-β-endorphin/Ketamine = 7	IgG/Saline vs. IgG/ketamine: p=0.9912
			IgG/Ketamine vs.
			Anti-β-endorphin /Ketamine: p=0.8814
